# Supplementary material for: Impact of maternal antibodies and weaning stress on the replication and transmission of human H3N2 influenza A in piglets
Source: J Virol. 2026 Mar 27;100(4):e01975-25. doi: 10.1128/jvi.01975-25 (PMC13098221; doi:10.1128/jvi.01975-25)
Supplement: Data Set S1 — Data and statistics for Fig. 2, 3, and S1. [file jvi.01975-25-s0001.xlsx]

## Sheet: Figure 2 Data
Sow HI log2 transformed titers at the second and third vaccine doses, after exposure and post exposure to hu-like H3N2rg virus.	Matched				Mismatched				Non-vaccinated
	0	4	3	0	1	0	0		0	0	0	0
	5	4	6	5	3	3	3		0	0	0	0
	8	7	9	8	5	5	6		0	0	0	0
	8	6	8	9	6	5	5		7	7	5	8
Serum cortisol concentrations from piglets 2 hours post-weaning assessed using a colorimetric competitive ELISA kit.	With sow	Weaned
	22832	71767
	9165.31	42240.4
	35061.7	48061.7
	41687.5	62305.5
	35421.3	48061.7
	44360.3	25600.4
	9682.9	50292.5
	9968.44	96867.1
	25894	12382.7
	74895	16393.1
	24711.7	14498.8
	71164.8	42637.7
	20169.8	46507.9
	13872.5	145425
	18370.1	65695.8
	29656.5	67125.3
	29600	6259.85
	23809.5	26188.4
	112298	77472.9
	26562.7	75065.6
	22596.1	31476.1
	9954.62	23541.5
	25157.5	37114.9
	8081.89	67829.2
	14230.4	24383.8
	32876.8	69819.7
	18730.9	19570
	9368.34	18086.9
	10010	27943.5
	11360.8	5776.64
	34496.8	10700.3
	15543	12440.7
	7550.67
Seeder piglet HI log2 transformed titers one day prior to inoculation	Match With sow	Match Weaned	Mismatch With sow	Mismatch Weaned	No With sow	No Weaned
	7	6	5	4	0	0
	7	7	3	4	0	0
	7	6	4	2	0	0
	9	9	4	3	0	0
	9	8	4	4	0	0
	9	7	5	4	0	0
	9	8	3	3	0	0
	9	7	2	4	0	0
	9	7	4	4	0	0
	9	7			0	0
	9	7			0	0
	9	9			0	0
Seeder piglet serum and BALF IgG levels measured by ELISA five days post-inoculation.	Match With sow	Match Weaned	Mismatch With sow	Mismatch Weaned	No With sow	No Weaned	Match With sow	Match Weaned	Mismatch With sow	Mismatch Weaned	No With sow	No Weaned
	1.03205	0.90365	0.6315	0.4555	0.41345	0.45485	0.24665	0.3924	0.2575	0.2102	0.06005	0.1435
	1.00795	1.0324	0.26285	0.53195	0.56535	0.4651	0.1885	0.2126	0.12415	0.1733	0.0767	0.22165
	1.0917	0.87295	0.3302	0.3032	0.15725	0.62315	0.4553	0.1831	0.2489	0.1005	0.0587	0.0688
		1.1179	0.5193	0.56685	0.11085	0.08565	0.7112	0.36595	0.1127	0.14915	0.064	0.39835
	1.31985	1.14675	0.45105	0.45755	0.11245	0.0876	0.66035	0.6384	0.15165	0.3442	0.06785	0.08915
		1.16785	0.58955	0.82175	0.09345	0.09715	0.71225	1.0563	0.1305	0.22255	0.0636	0.0679
	1.2241	1.24445	0.28635	0.39615	0.1072	0.134	0.49815	0.35305	0.1069	0.2825	0.06595	0.0758
	1.1393	1.2668	0.2473	0.38595	0.18265	0.1255	0.3813	0.3688	0.0755	0.3176	0.06595	0.07635
	1.10035	1.29905	0.2819	0.2942	0.10585	0.10645	0.49415	0.63165	0.09965	0.29235	0.1166	0.0748
	1.0411	1.23835			0.06965	0.07615	0.3384	0.29			0.05985	0.11725
	0.90885	1.3209			0.0706	0.07095	0.5181	0.3514			0.0884	0.06495
	1.108	1.28205			0.08645	0.06865	0.2865	0.44655			0.07045	0.06135

## Sheet: Figure 2 Statistics
Ordinary One-way ANOVA Sow HI titers against hu-like H3N2rg					Unpaired t-test seeder piglet serum cortisol concentration 2 hours after weaning
Tukey's multiple comparisons test		Adjusted P Value	Summary			Non-weaned	Weaned
					Minimum	7551	0		Two-way ANOVA	Ordinary						Table Analyzed	Data 1
2nd dose	Matched vaccine vs. Mismatched vaccine	0.3707	ns		25% Percentile	10685	16817		Alpha	0.05						Dependent variable	Average NS Ct
	Matched vaccine vs. No vaccine	0.1974	ns		Median	22832	34296									Regression type	Least squares
	Mismatched vaccine vs. No vaccine	0.9398	ns		75% Percentile	33687	66768		Source of Variation	% of total variation	P value	P value summary	Significant?
					Maximum	112298	145425		Row Factor	7.977	0.2405	ns	No			Model
3rd dose	Matched vaccine vs. Mismatched vaccine	0.002	**						Litter Factor	45.02	0.1446	ns	No			Analysis of Variance	SS	DF	MS	F (DFn, DFd)	P value
	Matched vaccine vs. No vaccine	<0.0001	****		Mean	27247	41921									Regression	1639	9	182.1	F (9, 55) = 19.80	P<0.0001
	Mismatched vaccine vs. No vaccine	0.0001	***		Std. Deviation	22198	31720		ANOVA table	SS (Type III)	DF	MS	F (DFn, DFd)	P value		Residual	505.9	55	9.199
					Std. Error of Mean	3864	5607		Row Factor	2345071714	2	1172535857	F (2, 19) = 1.537	P=0.2405		Total	2145	64
Exposure	Matched vaccine vs. Mismatched vaccine	0.0008	***						Litter Factor	13234123239	10	1323412324	F (10, 19) = 1.735	P=0.1446
	Matched vaccine vs. No vaccine	<0.0001	****		Lower 95% CI	19376	30485		Residual	14490013222	19	762632275				Parameter estimates	Variable	Estimate	95% CI (profile likelihood)	|t|	P value	P value summary
	Mismatched vaccine vs. No vaccine	<0.0001	****		Upper 95% CI	35118	53357									β0	Intercept	36.78	33.93 to 39.64	25.85	<0.0001	****
									Data summary							β1	Serum Cortisol Levels	1.474e-05	-5.188e-005 to 8.135e-005	0.4434	0.6592	ns
Post -exposure	Matched vaccine vs. Mismatched vaccine	0.0539	ns						Number of columns (Litter Factor)	11						β2	Weaning status[Weaned]	-1.343	-4.981 to 2.296	0.7394	0.4628	ns
	Matched vaccine vs. No vaccine	0.4571	ns						Number of rows (Row Factor)	3						β3	MDA status[Mismatched]	-4.906	-8.466 to -1.345	2.761	0.0078	**
	Mismatched vaccine vs. No vaccine	0.2828	ns						Number of values	32						β4	MDA status[No]	-11.25	-14.64 to -7.857	6.647	<0.0001	****
																β5	Serum Cortisol Levels : Weaning status[Weaned]	8.623e-06	-5.765e-005 to 7.490e-005	0.2607	0.7953	ns
2way ANOVA Seeder piglet HI titers against hu-like H3N2rg 1 day before inoculation																β6	Serum Cortisol Levels : MDA status[Mismatched]	-5.567e-05	-0.0001258 to 1.443e-005	1.592	0.1172	ns
Tukey's multiple comparisons test	Adjusted P Value	Summary														β7	Serum Cortisol Levels : MDA status[No]	3.427e-05	-6.500e-005 to 0.0001335	0.6918	0.492	ns
																β8	Weaning status[Weaned] : MDA status[Mismatched]	-1.353	-5.430 to 2.723	0.6652	0.5087	ns
Matched non-weaned vs. Matched weaned	0.9789	ns														β9	Weaning status[Weaned] : MDA status[No]	-0.6972	-4.657 to 3.263	0.3528	0.7256	ns
Matched non-weaned vs. Mismatched non-weaned	<0.0001	****
Matched non-weaned vs. Mismatched weaned	<0.0001	****														Goodness of Fit
Matched non-weaned vs. No MDA non-weaned	<0.0001	****														Degrees of Freedom	55
Matched non-weaned vs. No MDA weaned	<0.0001	****														R squared	0.7642
Matched weaned vs. Mismatched non-weaned	<0.0001	****
Matched weaned vs. Mismatched weaned	<0.0001	****														Multicollinearity	Variable	VIF	R2 with other variables
Matched weaned vs. No MDA non-weaned	<0.0001	****														β0	Intercept
Matched weaned vs. No MDA weaned	<0.0001	****														β1	Serum Cortisol Levels	5.936	0.8315
Mismatched non-weaned vs. Mismatched weaned	0.9525	ns														β2	Weaning status[Weaned]	5.822	0.8283
Mismatched non-weaned vs. No MDA non-weaned	0.0712	ns														β3	MDA status[Mismatched]	4.465	0.776
Mismatched non-weaned vs. No MDA weaned	0.1551	ns														β4	MDA status[No]	4.714	0.7879
Mismatched weaned vs. No MDA non-weaned	0.0064	**														β5	Serum Cortisol Levels : Weaning status[Weaned]	7.138	0.8599
Mismatched weaned vs. No MDA weaned	0.0175	*														β6	Serum Cortisol Levels : MDA status[Mismatched]	6.955	0.8562
No MDA non-weaned vs. No MDA weaned	0.9987	ns														β7	Serum Cortisol Levels : MDA status[No]	3.85	0.7403
																β8	Weaning status[Weaned] : MDA status[Mismatched]	3.488	0.7133
2way ANOVA Seeder piglet serum antibody titers against hu-like H3N2rg 5 days post-inoculation																β9	Weaning status[Weaned] : MDA status[No]	4.153	0.7592
Tukey's multiple comparisons test		Adjusted P Value	Summary
																Normality of Residuals	Statistics	P value	Passed normality test (alpha=0.05)?	P value summary
IgG	Matched non-weaned vs. Matched weaned	0.9789	ns													D'Agostino-Pearson omnibus (K2)	2.664	0.2639	Yes	ns
	Matched non-weaned vs. Mismatched non-weaned	<0.0001	****													Anderson-Darling (A2*)	0.6508	0.0856	Yes	ns
	Matched non-weaned vs. Mismatched weaned	<0.0001	****													Shapiro-Wilk (W)	0.974	0.1866	Yes	ns
	Matched non-weaned vs. No MDA non-weaned	<0.0001	****													Kolmogorov-Smirnov (distance)	0.1214	0.0185	No	*
	Matched non-weaned vs. No MDA weaned	<0.0001	****
	Matched weaned vs. Mismatched non-weaned	<0.0001	****													Data summary
	Matched weaned vs. Mismatched weaned	<0.0001	****													Rows in table	65
	Matched weaned vs. No MDA non-weaned	<0.0001	****													Rows skipped (missing data)	0
	Matched weaned vs. No MDA weaned	<0.0001	****													Rows analyzed (# cases)	65
	Mismatched non-weaned vs. Mismatched weaned	0.9525	ns													Number of parameter estimates	10
	Mismatched non-weaned vs. No MDA non-weaned	0.0712	ns													#cases/#parameters	6.5
	Mismatched non-weaned vs. No MDA weaned	0.1551	ns
	Mismatched weaned vs. No MDA non-weaned	0.0064	**
	Mismatched weaned vs. No MDA weaned	0.0175	*
	No MDA non-weaned vs. No MDA weaned	0.9987	ns
2way ANOVA Seeder piglet BALF antibody titers against hu-like H3N2rg 5 days post-inoculation
Tukey's multiple comparisons test		Adjusted P Value	Summary
IgG	Matched non-weaned vs. Matched weaned	0.9996	ns
	Matched non-weaned vs. Mismatched non-weaned	<0.0001	****
	Matched non-weaned vs. Mismatched weaned	0.0029	**
	Matched non-weaned vs. No MDA non-weaned	<0.0001	****
	Matched non-weaned vs. No MDA weaned	<0.0001	****
	Matched weaned vs. Mismatched non-weaned	<0.0001	****
	Matched weaned vs. Mismatched weaned	0.0066	**
	Matched weaned vs. No MDA non-weaned	<0.0001	****
	Matched weaned vs. No MDA weaned	<0.0001	****
	Mismatched non-weaned vs. Mismatched weaned	0.7425	ns
	Mismatched non-weaned vs. No MDA non-weaned	0.9303	ns
	Mismatched non-weaned vs. No MDA weaned	>0.9999	ns
	Mismatched weaned vs. No MDA non-weaned	0.178	ns
	Mismatched weaned vs. No MDA weaned	0.6242	ns
	No MDA non-weaned vs. No MDA weaned	0.9417	ns

## Sheet: Figure 3 Data
Influenza A virus (IAV) titers and RNA detection from nasal swabs collected from seeder piglets daily for five days post-inoculation.	Matched	With sow												Weaned												With sow												Weaned
		0	0	0	0	0	0	0	0	0	0	0	0	0	0	2.5	0	0	0	0	0	0	0	0	0	40	39.49	36.22	40	40	40	37.45	40	40	37.37	40	40	39.28	40	29.87	39.71	39.24	34.99	40	38.39	35	34.72	39.28	39.52
		0	0	3.5	0	0	0	2.5	0	0	0	0	0	0	0	0.5	0	0	0	0	0	0	0	0	0	36.32	35.79	26.18	40	40	40	27.41	33.33	39.68	29.36	40	38.02	32.13	38.14	27.29	38.93	40	37.46	38.01	33.37	37.13	24.33	38.37	39.03
		0	0	0	0	0	0	0	0	0	0	0	0	0	0	0	0	0	0	0	0	0	0.5	0	0	40	34.59	30.14	40	40	40	29.99	33.3	39.85	37.76	40	40	35.47	40	30.74	34.15	40	33.86	37.4	28.01	37.96	26.17	38.96	40
		0	0.5	3.25	0	0	0	0	0	0	0	0	0	0	0	0	0	0	0	0	0	0	0	0	0	40	36.77	29.16	40	39.89	40	31.34	32.67	40	38.99	40	40	35.85	40	31.45	29.69	40	38.62	38.6	40	37.49	29.12	39.86	40
		0	0.5	0	0	0	0	0	0	0	0	0	0	0	0	0	0	0	0	0	0	0	0	0	0	34.91	32.16	26.15	40	40	40	33.45	39.12	40	40	40	40	35.91	40	33.53	30.75	40	39.15	40	40	40	33.49	40	40
	Mismatched	With sow									Weaned
		3.5	0	2.5	0	5.5	2.25	2.5	4.5	3.75	4.75	0	4.75	0	4	4.25	0	2.25	3.5	29.41	37.26	35.09	39.68	23.74	36.44	32.96	28.17	32.21	24.4	35.87	21.82	34.59	31.35	25	35.04	33.44	27.03
		4.5	2.25	4.25	0	5	0.5	5.5	5.25	4.5	3.25	4.25	5.5	3.75	3.75	3.75	5.25	4.5	5	22.94	34.96	28.02	34.12	23.95	36.76	23.95	24.3	24.94	28.3	27.66	20.66	28.25	26.43	28.95	25.59	25.37	22.48
		4.5	4.5	6	6	4.75	0	5.25	4.25	4.75	5.25	3.5	7.25	3.25	6.5	4.75	5.25	5.5	4.75	27.25	35.33	32.76	33.85	26.37	40	21.95	27.33	25.6	26.81	30.82	21.62	33.06	23.31	26.91	24.47	23.16	24.33
		5.25	3.25	3.5	0	4.5	0	4.75	3.5	4.75	4.5	4.25	5.5	4.5	4.25	4.75	6.25	4.5	5.75	24.21	30.88	29.71	36.96	28.33	40	24.67	33.11	26.04	26.28	27.05	23.8	25.92	25.35	24.28	23.16	26.24	24.73
		4.25	3.75	2.5	0	4.5	0	3.5	0.5	3.5	3.25	0.5	3.5	4.5	2.75	2.25	0.5	0	2.75	27.87	27.41	32.08	35.66	26.71	40	27.25	35.94	27.6	27.99	33.84	28.29	27.78	27.99	20.54	32.82	32.07	29.14
	No MDA	With sow												Weaned
		3.5	2.5	3.75	2.75	5.5	3.25	2.5	2.75	2.5	4.5	3.75	5.25	5.75	4	5.5	3.75	4.5	0	5.25	6.25	4.75	4.5	6.5	5.5	28	33.48	29.97	27.11	23.46	31.18	30.28	30.33	31.72	24.28	27.3	23.33	22.79	27.23	22.91	29.07	25.78	36.73	23.48	21.53	25.22	26.03	21.08	22.1
		5.25	3.5	4.75	4.5	5.25	5.25	5.5	4	3.25	5.75	6.25	5.5	4.75	4.75	5.5	4.5	6.75	2.5	5.75	5.75	5.5	4.5	6	6.75	22.8	27.99	25.02	24.34	24.04	25.27	23.08	27.96	31.31	22.98	21.77	23.36	24.18	21.37	22.64	25.51	21.57	30.92	22.47	21.89	22.53	23.8	22.73	19
		3.75	5.25	5.75	5.25	4.5	6.25	5.75	5.5	5	5.25	5.25	5.25	4.75	5.5	4.75	4.75	6.25	5.25	5.5	5	4.75	5.25	5.5	5.75	28.59	24.07	22.98	22.78	27.04	20.68	23.35	24.96	25.02	23.61	24.74	21.79	22.57	23.53	24.88	27.38	23.69	25.28	24.21	24.44	24.67	22.47	24.38	21.94
		5.5	4.25	4.75	4.75	4.25	5.75	0	4.5	4.5	5.25	5.25	4.75	3.75	4.5	4.5	4.5	5.5	5.5	3.5	5.5	4.75	5.25	4.75	5.5	26.05	28.22	27.59	24.59	27.01	22.41	40	25.84	23.72	25.69	24.13	25.36	28.52	24.62	24.88	23.53	26.21	23.79	26.71	25.8	26.2	24.1	24.84	22.23
		3.75	2.75	2.75	3.25	3.5	2.75	4.5	3.25	5.25	3.5	5.5	3.75	3.5	0	2.5	3.25	0	2.5	2.75	5.25	3.5	4.75	4.5	3.75	25.07	31.21	30.7	29.04	27.34	28.31	25.34	29.97	24.11	26.09	26.41	26.3	26.77	31.79	31.03	28.45	31.16	30.06	29.83	25.27	28.74	24.33	24.21	25.14
IAV detection in contact piglet nasal swabs collected at days 3, 5, 7 and 9 post-contact with seeder piglets.	In contact with matched	With sow												Weaned
		0	0	0	0	0	0	0	0	0	0	0	0	0	0	0	0	0	0	0	0	0	0.5	0	0	40	40	40	40	40	40	40	40	39.73	40	40	40	40	40	40	40	40	40	40	40	39.56	36.61	40	40
		0	0	0	0	0	0	0	0	0	0	0	0	0	0	0	0	0	0	0	0	0	0	0	0	40	40	40	40	40	40	40	40	40	40	40	40	40	40	40	40	40	40	40	40	40	40	40	40
		0	0	0	0	0	0	0	0	0	0	0	0	0	0	0	0	0	0	0	0	0	0	0	0	40	40	40	40	40	40	40	40	40	40	40	40	40	40	40	40	40	40	40	40	40	40	40	40
		0	0	0	0	0	0	0	0	0	0	0	0	0	0	0	0	0	0	0	0	0	0	0	0	40	40	40	40	40	40	40	40	40	40	40	40	40	40	40	40	40	40	40	40	40	40	40	40
		0	0	0	0	0	0	0	0	0	0	0	0	0	0	0	0	0	0	0	0	0	0	0	0	40	40	40	40	40	40	40	40	40	40	40	40	40	40	40	40	40	40	40	40	40	40	40	40
	In contact with mismatched	With sow									Weaned
		0	0	0	0	0	0	0	0	0	0	0	0	0	0	0	2.25	0	0	40	40	40	40	40	40	40	40	40	40	40	40	38.11	38.69	36.6	34.11	39.68	33.11
		0	0	0	0	0	0	0	0	0	0	0	0	0	0	0	3.75	0	4.25	40	40	40	40	40	40	40	40	40	29.73	39.88	40	40	40	40	25.41	37.58	26.09
		0	0	0	0	0	0	0	0	0	4.75	0	0	0	0	0	4.5	0	2.75	40	40	40	40	40	40	33.19	40	40	21.62	39.3	40	40	40	40	25.64	40	28.03
		0	0	0	0	0	0	0	0	0	3.5	0	0	0	0	0	0.5	0	2.5	40	40	40	40	40	40	40	40	40	26.53	40	39.6	40	40	40	32.76	40	28.08
		0	0	0	0	0	0	0	0	0	0	0	0	0	0	0	0	0	2.5	40	40	40	40	40	40	40	40	40	38.72	40	40	40	40	40	39.1	40	32.87
	In contact with no MDA	With sow												Weaned
		0	0	0	0	0	0	0	0	0	0	0	0	0	0	0	0	0	0	0	2.25	0	0.5	0.5	0	40	40	40	39.71	40	40	38.44	40	39.05	38.5	40	40	38.18	36.95	36.55	39.05	37.14	35.69	40	35.08	36.77	32.07	32.77	30.09
		0	0	0	0	0	0	0	0	0	0	0	0	0	3.5	0	0	0	0	0	0	2.25	4.5	0	0	33.48	40	36.65	39.51	40	40	36.35	39.74	40	40	40	40	40	30.72	40	40	40	40	40	39.97	33.92	25.9	35.51	38.41
		4.25	2.25	2.25	0	0	0	0	0	0	4.25	2.75	3.5	0	4.75	0	0	0	0	0	0	5.75	4.5	2.75	3.75	28.35	32.52	26	40	40	40	40	37.71	40	26.97	29.83	23.14	40	23.5	40	40	40	40	37.17	38.66	19.58	26.43	33.34	26.46
		4.75	5.25	4.5	0	0	0	4.25	0	0	3.25	2.5	4.5	4.75	2.5	0	0	0	0	0	2.25	3.75	0	2.5	4.75	23.81	25.16	25.85	40	40	40	25.56	37.14	40	26.98	30.12	22.93	24.02	27.5	40	40	40	40	36.43	31.14	25.85	32.44	30.23	24.79
		4.75	0	0.5	0	0	0	4.5	0	0	0	5.25	2.25	3.5	2.5	4.5	0	0	0	0	4.5	3	0.5	0	0.5	24.73	36.55	31.94	40	40	40	24.95	40	40	32.5	24.81	27.03	29.85	35.65	24.34	40	40	40	36.95	25.7	31.94	36.44	38.85	27.64

## Sheet: Figure 3 Statistics
2way ANOVA Seeder piglet nasal swab viral detection						2way ANOVA contact piglet nasal swab viral detection
Tukey's multiple comparisons test		Adjusted P Value	Summary			Tukey's multiple comparisons test		Adjusted P Value	Summary
1 DPI Virus Titration	Matched non-weaned vs. Matched weaned	0.9984	ns			1 DPC Virus Titration	Matched non-weaned vs. Matched weaned	0.9998	ns
	Matched non-weaned vs. Mismatched non-weaned	<0.0001	****				Matched non-weaned vs. Mismatched non-weaned	>0.9999	ns
	Matched non-weaned vs. Mismatched weaned	0.0001	***				Matched non-weaned vs. Mismatched weaned	0.6842	ns
	Matched non-weaned vs. No MDA non-weaned	<0.0001	****				Matched non-weaned vs. No MDA non-weaned	>0.9999	ns
	Matched non-weaned vs. No MDA weaned	<0.0001	****				Matched non-weaned vs. No MDA weaned	0.5716	ns
	Matched weaned vs. Mismatched non-weaned	0.0002	***				Matched weaned vs. Mismatched non-weaned	>0.9999	ns
	Matched weaned vs. Mismatched weaned	0.0005	***				Matched weaned vs. Mismatched weaned	0.8151	ns
	Matched weaned vs. No MDA non-weaned	<0.0001	****				Matched weaned vs. No MDA non-weaned	0.9998	ns
	Matched weaned vs. No MDA weaned	<0.0001	****				Matched weaned vs. No MDA weaned	0.73	ns
	Mismatched non-weaned vs. Mismatched weaned	>0.9999	ns				Mismatched non-weaned vs. Mismatched weaned	0.774	ns
	Mismatched non-weaned vs. No MDA non-weaned	0.8138	ns				Mismatched non-weaned vs. No MDA non-weaned	>0.9999	ns
	Mismatched non-weaned vs. No MDA weaned	0.0206	*				Mismatched non-weaned vs. No MDA weaned	0.7192	ns
	Mismatched weaned vs. No MDA non-weaned	0.7012	ns				Mismatched weaned vs. No MDA non-weaned	0.6842	ns
	Mismatched weaned vs. No MDA weaned	0.0119	*				Mismatched weaned vs. No MDA weaned	>0.9999	ns
	No MDA non-weaned vs. No MDA weaned	0.2258	ns				No MDA non-weaned vs. No MDA weaned	0.5716	ns
1 DPI IAV qRT-PCR	Matched non-weaned vs. Matched weaned	0.8525	ns			1 DPC IAV qRT-PCR	Matched non-weaned vs. Matched weaned	0.9972	ns
	Matched non-weaned vs. Mismatched non-weaned	0.0013	**				Matched non-weaned vs. Mismatched non-weaned	0.9922	ns
	Matched non-weaned vs. Mismatched weaned	<0.0001	****				Matched non-weaned vs. Mismatched weaned	0.0075	**
	Matched non-weaned vs. No MDA non-weaned	<0.0001	****				Matched non-weaned vs. No MDA non-weaned	0.995	ns
	Matched non-weaned vs. No MDA weaned	<0.0001	****				Matched non-weaned vs. No MDA weaned	<0.0001	****
	Matched weaned vs. Mismatched non-weaned	0.0276	*				Matched weaned vs. Mismatched non-weaned	>0.9999	ns
	Matched weaned vs. Mismatched weaned	0.0001	***				Matched weaned vs. Mismatched weaned	0.0241	*
	Matched weaned vs. No MDA non-weaned	<0.0001	****				Matched weaned vs. No MDA non-weaned	>0.9999	ns
	Matched weaned vs. No MDA weaned	<0.0001	****				Matched weaned vs. No MDA weaned	<0.0001	****
	Mismatched non-weaned vs. Mismatched weaned	0.5216	ns				Mismatched non-weaned vs. Mismatched weaned	0.0525	ns
	Mismatched non-weaned vs. No MDA non-weaned	0.1623	ns				Mismatched non-weaned vs. No MDA non-weaned	>0.9999	ns
	Mismatched non-weaned vs. No MDA weaned	0.001	**				Mismatched non-weaned vs. No MDA weaned	<0.0001	****
	Mismatched weaned vs. No MDA non-weaned	0.9883	ns				Mismatched weaned vs. No MDA non-weaned	0.0279	*
	Mismatched weaned vs. No MDA weaned	0.1421	ns				Mismatched weaned vs. No MDA weaned	0.28	ns
	No MDA non-weaned vs. No MDA weaned	0.3224	ns				No MDA non-weaned vs. No MDA weaned	<0.0001	****
2 DPI Virus Titration	Matched non-weaned vs. Matched weaned	>0.9999	ns			3 DPC Virus Titration	Matched non-weaned vs. Matched weaned	>0.9999	ns
	Matched non-weaned vs. Mismatched non-weaned	0.0003	***				Matched non-weaned vs. Mismatched non-weaned	>0.9999	ns
	Matched non-weaned vs. Mismatched weaned	<0.0001	****				Matched non-weaned vs. Mismatched weaned	0.2276	ns
	Matched non-weaned vs. No MDA non-weaned	<0.0001	****				Matched non-weaned vs. No MDA non-weaned	>0.9999	ns
	Matched non-weaned vs. No MDA weaned	<0.0001	****				Matched non-weaned vs. No MDA weaned	0.2314	ns
	Matched weaned vs. Mismatched non-weaned	0.0004	***				Matched weaned vs. Mismatched non-weaned	>0.9999	ns
	Matched weaned vs. Mismatched weaned	<0.0001	****				Matched weaned vs. Mismatched weaned	0.2276	ns
	Matched weaned vs. No MDA non-weaned	<0.0001	****				Matched weaned vs. No MDA non-weaned	>0.9999	ns
	Matched weaned vs. No MDA weaned	<0.0001	****				Matched weaned vs. No MDA weaned	0.2314	ns
	Mismatched non-weaned vs. Mismatched weaned	0.7726	ns				Mismatched non-weaned vs. Mismatched weaned	0.3385	ns
	Mismatched non-weaned vs. No MDA non-weaned	0.5139	ns				Mismatched non-weaned vs. No MDA non-weaned	>0.9999	ns
	Mismatched non-weaned vs. No MDA weaned	0.0688	ns				Mismatched non-weaned vs. No MDA weaned	0.4003	ns
	Mismatched weaned vs. No MDA non-weaned	0.9992	ns				Mismatched weaned vs. No MDA non-weaned	0.2276	ns
	Mismatched weaned vs. No MDA weaned	0.699	ns				Mismatched weaned vs. No MDA weaned	>0.9999	ns
	No MDA non-weaned vs. No MDA weaned	0.8332	ns				No MDA non-weaned vs. No MDA weaned	0.2314	ns
2 DPI IAV qRT-PCR	Matched non-weaned vs. Matched weaned	<0.0001	****			3 DPC IAV qRT-PCR	Matched non-weaned vs. Matched weaned	>0.9999	ns
	Matched non-weaned vs. Mismatched non-weaned	<0.0001	****				Matched non-weaned vs. Mismatched non-weaned	>0.9999	ns
	Matched non-weaned vs. Mismatched weaned	<0.0001	****				Matched non-weaned vs. Mismatched weaned	0.0176	*
	Matched non-weaned vs. No MDA non-weaned	<0.0001	****				Matched non-weaned vs. No MDA non-weaned	0.9407	ns
	Matched non-weaned vs. No MDA weaned	<0.0001	****				Matched non-weaned vs. No MDA weaned	0.2209	ns
	Matched weaned vs. Mismatched non-weaned	0.4759	ns				Matched weaned vs. Mismatched non-weaned	>0.9999	ns
	Matched weaned vs. Mismatched weaned	0.9995	ns				Matched weaned vs. Mismatched weaned	0.0176	*
	Matched weaned vs. No MDA non-weaned	>0.9999	ns				Matched weaned vs. No MDA non-weaned	0.9407	ns
	Matched weaned vs. No MDA weaned	0.7959	ns				Matched weaned vs. No MDA weaned	0.2209	ns
	Mismatched non-weaned vs. Mismatched weaned	0.7261	ns				Mismatched non-weaned vs. Mismatched weaned	0.0394	*
	Mismatched non-weaned vs. No MDA non-weaned	0.4759	ns				Mismatched non-weaned vs. No MDA non-weaned	0.9831	ns
	Mismatched non-weaned vs. No MDA weaned	0.0506	ns				Mismatched non-weaned vs. No MDA weaned	0.3992	ns
	Mismatched weaned vs. No MDA non-weaned	0.9995	ns				Mismatched weaned vs. No MDA non-weaned	0.1347	ns
	Mismatched weaned vs. No MDA weaned	0.6729	ns				Mismatched weaned vs. No MDA weaned	0.7895	ns
	No MDA non-weaned vs. No MDA weaned	0.7959	ns				No MDA non-weaned vs. No MDA weaned	0.7463	ns
3 DPI Virus Titration	Matched non-weaned vs. Matched weaned	>0.9999	ns			5 DPC Virus Titration	Matched non-weaned vs. Matched weaned	>0.9999	ns
	Matched non-weaned vs. Mismatched non-weaned	<0.0001	****				Matched non-weaned vs. Mismatched non-weaned	0.9956	ns
	Matched non-weaned vs. Mismatched weaned	<0.0001	****				Matched non-weaned vs. Mismatched weaned	0.1016	ns
	Matched non-weaned vs. No MDA non-weaned	<0.0001	****				Matched non-weaned vs. No MDA non-weaned	0.0661	ns
	Matched non-weaned vs. No MDA weaned	<0.0001	****				Matched non-weaned vs. No MDA weaned	0.0288	*
	Matched weaned vs. Mismatched non-weaned	<0.0001	****				Matched weaned vs. Mismatched non-weaned	0.9956	ns
	Matched weaned vs. Mismatched weaned	<0.0001	****				Matched weaned vs. Mismatched weaned	0.1016	ns
	Matched weaned vs. No MDA non-weaned	<0.0001	****				Matched weaned vs. No MDA non-weaned	0.0661	ns
	Matched weaned vs. No MDA weaned	<0.0001	****				Matched weaned vs. No MDA weaned	0.0288	*
	Mismatched non-weaned vs. Mismatched weaned	0.6074	ns				Mismatched non-weaned vs. Mismatched weaned	0.3294	ns
	Mismatched non-weaned vs. No MDA non-weaned	0.4227	ns				Mismatched non-weaned vs. No MDA non-weaned	0.3121	ns
	Mismatched non-weaned vs. No MDA weaned	0.392	ns				Mismatched non-weaned vs. No MDA weaned	0.1806	ns
	Mismatched weaned vs. No MDA non-weaned	>0.9999	ns				Mismatched weaned vs. No MDA non-weaned	>0.9999	ns
	Mismatched weaned vs. No MDA weaned	0.9998	ns				Mismatched weaned vs. No MDA weaned	>0.9999	ns
	No MDA non-weaned vs. No MDA weaned	>0.9999	ns				No MDA non-weaned vs. No MDA weaned	0.9994	ns
3 DPI IAV qRT-PCR	Matched non-weaned vs. Matched weaned	0.7912	ns			5 DPC IAV qRT-PCR	Matched non-weaned vs. Matched weaned	>0.9999	ns
	Matched non-weaned vs. Mismatched non-weaned	0.0009	***				Matched non-weaned vs. Mismatched non-weaned	0.9671	ns
	Matched non-weaned vs. Mismatched weaned	<0.0001	****				Matched non-weaned vs. Mismatched weaned	0.0879	ns
	Matched non-weaned vs. No MDA non-weaned	<0.0001	****				Matched non-weaned vs. No MDA non-weaned	0.0342	*
	Matched non-weaned vs. No MDA weaned	<0.0001	****				Matched non-weaned vs. No MDA weaned	0.0366	*
	Matched weaned vs. Mismatched non-weaned	0.0295	*				Matched weaned vs. Mismatched non-weaned	0.9671	ns
	Matched weaned vs. Mismatched weaned	<0.0001	****				Matched weaned vs. Mismatched weaned	0.0879	ns
	Matched weaned vs. No MDA non-weaned	<0.0001	****				Matched weaned vs. No MDA non-weaned	0.0342	*
	Matched weaned vs. No MDA weaned	<0.0001	****				Matched weaned vs. No MDA weaned	0.0366	*
	Mismatched non-weaned vs. Mismatched weaned	0.202	ns				Mismatched non-weaned vs. Mismatched weaned	0.4507	ns
	Mismatched non-weaned vs. No MDA non-weaned	0.0085	**				Mismatched non-weaned vs. No MDA non-weaned	0.3356	ns
	Mismatched non-weaned vs. No MDA weaned	0.0083	**				Mismatched non-weaned vs. No MDA weaned	0.3481	ns
	Mismatched weaned vs. No MDA non-weaned	0.846	ns				Mismatched weaned vs. No MDA non-weaned	>0.9999	ns
	Mismatched weaned vs. No MDA weaned	0.8419	ns				Mismatched weaned vs. No MDA weaned	>0.9999	ns
	No MDA non-weaned vs. No MDA weaned	>0.9999	ns				No MDA non-weaned vs. No MDA weaned	>0.9999	ns
4 DPI Virus Titration	Matched non-weaned vs. Matched weaned	0.9854	ns			7 DPC Virus Titration	Matched non-weaned vs. Matched weaned	>0.9999	ns
	Matched non-weaned vs. Mismatched non-weaned	<0.0001	****				Matched non-weaned vs. Mismatched non-weaned	0.9999	ns
	Matched non-weaned vs. Mismatched weaned	<0.0001	****				Matched non-weaned vs. Mismatched weaned	0.6508	ns
	Matched non-weaned vs. No MDA non-weaned	<0.0001	****				Matched non-weaned vs. No MDA non-weaned	0.0003	***
	Matched non-weaned vs. No MDA weaned	<0.0001	****				Matched non-weaned vs. No MDA weaned	0.0205	*
	Matched weaned vs. Mismatched non-weaned	<0.0001	****				Matched weaned vs. Mismatched non-weaned	0.9999	ns
	Matched weaned vs. Mismatched weaned	<0.0001	****				Matched weaned vs. Mismatched weaned	0.6508	ns
	Matched weaned vs. No MDA non-weaned	<0.0001	****				Matched weaned vs. No MDA non-weaned	0.0003	***
	Matched weaned vs. No MDA weaned	<0.0001	****				Matched weaned vs. No MDA weaned	0.0205	*
	Mismatched non-weaned vs. Mismatched weaned	0.0457	*				Mismatched non-weaned vs. Mismatched weaned	0.829	ns
	Mismatched non-weaned vs. No MDA non-weaned	0.2745	ns				Mismatched non-weaned vs. No MDA non-weaned	0.0027	**
	Mismatched non-weaned vs. No MDA weaned	0.074	ns				Mismatched non-weaned vs. No MDA weaned	0.0815	ns
	Mismatched weaned vs. No MDA non-weaned	0.9183	ns				Mismatched weaned vs. No MDA non-weaned	0.0862	ns
	Mismatched weaned vs. No MDA weaned	0.9993	ns				Mismatched weaned vs. No MDA weaned	0.6738	ns
	No MDA non-weaned vs. No MDA weaned	0.9805	ns				No MDA non-weaned vs. No MDA weaned	0.7429	ns
4 DPI IAV qRT-PCR	Matched non-weaned vs. Matched weaned	0.9984	ns			7 DPC IAV qRT-PCR	Matched non-weaned vs. Matched weaned	>0.9999	ns
	Matched non-weaned vs. Mismatched non-weaned	0.0037	**				Matched non-weaned vs. Mismatched non-weaned	0.9991	ns
	Matched non-weaned vs. Mismatched weaned	<0.0001	****				Matched non-weaned vs. Mismatched weaned	0.2062	ns
	Matched non-weaned vs. No MDA non-weaned	<0.0001	****				Matched non-weaned vs. No MDA non-weaned	0.0001	***
	Matched non-weaned vs. No MDA weaned	<0.0001	****				Matched non-weaned vs. No MDA weaned	0.0012	**
	Matched weaned vs. Mismatched non-weaned	0.0112	*				Matched weaned vs. Mismatched non-weaned	0.9991	ns
	Matched weaned vs. Mismatched weaned	<0.0001	****				Matched weaned vs. Mismatched weaned	0.2062	ns
	Matched weaned vs. No MDA non-weaned	<0.0001	****				Matched weaned vs. No MDA non-weaned	0.0001	***
	Matched weaned vs. No MDA weaned	<0.0001	****				Matched weaned vs. No MDA weaned	0.0012	**
	Mismatched non-weaned vs. Mismatched weaned	0.0829	ns				Mismatched non-weaned vs. Mismatched weaned	0.4405	ns
	Mismatched non-weaned vs. No MDA non-weaned	0.3576	ns				Mismatched non-weaned vs. No MDA non-weaned	0.0017	**
	Mismatched non-weaned vs. No MDA weaned	0.0612	ns				Mismatched non-weaned vs. No MDA weaned	0.0118	*
	Mismatched weaned vs. No MDA non-weaned	0.9465	ns				Mismatched weaned vs. No MDA non-weaned	0.2486	ns
	Mismatched weaned vs. No MDA weaned	>0.9999	ns				Mismatched weaned vs. No MDA weaned	0.6281	ns
	No MDA non-weaned vs. No MDA weaned	0.925	ns				No MDA non-weaned vs. No MDA weaned	0.9782	ns
5 DPI Virus Titration	Matched non-weaned vs. Matched weaned	0.999	ns			9 DPC Virus Titration	Matched non-weaned vs. Matched weaned	>0.9999	ns
	Matched non-weaned vs. Mismatched non-weaned	0.0106	*				Matched non-weaned vs. Mismatched non-weaned	>0.9999	ns
	Matched non-weaned vs. Mismatched weaned	0.0002	***				Matched non-weaned vs. Mismatched weaned	0.9974	ns
	Matched non-weaned vs. No MDA non-weaned	<0.0001	****				Matched non-weaned vs. No MDA non-weaned	0.0844	ns
	Matched non-weaned vs. No MDA weaned	<0.0001	****				Matched non-weaned vs. No MDA weaned	0.0432	*
	Matched weaned vs. Mismatched non-weaned	0.0039	**				Matched weaned vs. Mismatched non-weaned	>0.9999	ns
	Matched weaned vs. Mismatched weaned	<0.0001	****				Matched weaned vs. Mismatched weaned	0.9974	ns
	Matched weaned vs. No MDA non-weaned	<0.0001	****				Matched weaned vs. No MDA non-weaned	0.0844	ns
	Matched weaned vs. No MDA weaned	<0.0001	****				Matched weaned vs. No MDA weaned	0.0432	*
	Mismatched non-weaned vs. Mismatched weaned	0.8212	ns				Mismatched non-weaned vs. Mismatched weaned	0.9973	ns
	Mismatched non-weaned vs. No MDA non-weaned	0.3344	ns				Mismatched non-weaned vs. No MDA non-weaned	0.1369	ns
	Mismatched non-weaned vs. No MDA weaned	0.5321	ns				Mismatched non-weaned vs. No MDA weaned	0.0783	ns
	Mismatched weaned vs. No MDA non-weaned	0.974	ns				Mismatched weaned vs. No MDA non-weaned	0.3344	ns
	Mismatched weaned vs. No MDA weaned	0.9982	ns				Mismatched weaned vs. No MDA weaned	0.2156	ns
	No MDA non-weaned vs. No MDA weaned	0.9991	ns				No MDA non-weaned vs. No MDA weaned	0.9998	ns
5 DPI IAV qRT-PCR	Matched non-weaned vs. Matched weaned	>0.9999	ns			9 DPC IAV qRT-PCR	Matched non-weaned vs. Matched weaned	>0.9999	ns
	Matched non-weaned vs. Mismatched non-weaned	0.0002	***				Matched non-weaned vs. Mismatched non-weaned	0.9999	ns
	Matched non-weaned vs. Mismatched weaned	0.0012	**				Matched non-weaned vs. Mismatched weaned	0.956	ns
	Matched non-weaned vs. No MDA non-weaned	<0.0001	****				Matched non-weaned vs. No MDA non-weaned	0.0017	**
	Matched non-weaned vs. No MDA weaned	<0.0001	****				Matched non-weaned vs. No MDA weaned	0.0039	**
	Matched weaned vs. Mismatched non-weaned	0.0002	***				Matched weaned vs. Mismatched non-weaned	0.9999	ns
	Matched weaned vs. Mismatched weaned	0.0009	***				Matched weaned vs. Mismatched weaned	0.956	ns
	Matched weaned vs. No MDA non-weaned	<0.0001	****				Matched weaned vs. No MDA non-weaned	0.0017	**
	Matched weaned vs. No MDA weaned	<0.0001	****				Matched weaned vs. No MDA weaned	0.0039	**
	Mismatched non-weaned vs. Mismatched weaned	0.9965	ns				Mismatched non-weaned vs. Mismatched weaned	0.9922	ns
	Mismatched non-weaned vs. No MDA non-weaned	0.3914	ns				Mismatched non-weaned vs. No MDA non-weaned	0.0112	*
	Mismatched non-weaned vs. No MDA weaned	0.9835	ns				Mismatched non-weaned vs. No MDA weaned	0.0215	*
	Mismatched weaned vs. No MDA non-weaned	0.16	ns				Mismatched weaned vs. No MDA non-weaned	0.0553	ns
	Mismatched weaned vs. No MDA weaned	0.8405	ns				Mismatched weaned vs. No MDA weaned	0.0962	ns
	No MDA non-weaned vs. No MDA weaned	0.7349	ns				No MDA non-weaned vs. No MDA weaned	0.9998	ns

## Sheet: Supplemental Figure 1
Seeder piglet HI log2 transformed titers five days post-inoculation	Match With sow	Match Weaned	Mismatch With sow	Mismatch Weaned	No With sow	No Weaned
	5	5	3	3	0	0
	6	6	2	3	0	0
	6	5	2	2	0	0
	7	7	3	3	0	0
	7	8	4	3	0	5
	7	7	3	3	0	5
	7	7	2	3	0	3
	6	7	2	7	0	2
	7	6	2	2	0	0
	7	6			0	0
	6	7			0	0
	7	3			0	0
Seeder piglet IgA levels in serum and BALF samples collected at five days post-inoculation, determined by ELISA.	Match With sow	Match Weaned	Mismatch With sow	Mismatch Weaned	No With sow	No Weaned		Matched non-weaned	Matched weaned	Mismatched non-weaned	Mismatched weaned	No MDA non-weaned	No MDA weaned
	0.08685	0.0926	0.09765	0.30725	0.1475	0.09125		0.06585	0.08085	0.0723	0.08275	0.06425	0.07275
	0.0887	0.1107	0.09275	0.08885	0.10175	0.0922		0.0614	0.06855	0.07015	0.0692	0.0701	0.06775
	0.1533	0.12085	0.08065	0.10455	0.10665	0.10225		0.06225	0.06775	0.08875	0.1025	0.0632	0.06725
		0.40675	0.30795	0.19725	0.09985	0.077		0.0643	0.0715	0.0782	0.07295	0.06345	0.0685
	0.0974	0.10315	0.0995	0.0872	0.1182	0.16015		0.06185	0.06745	0.07515	0.07165	0.0613	0.0711
		0.1213	0.10155	0.1122	0.1222	0.07865		0.0612	0.0702	0.0718	0.07	0.07375	0.07575
	0.2185	0.1431	0.08215	0.08085	0.0913	0.09175		0.07245	0.0638	0.0859	0.0695	0.0658	0.0787
	0.1756	0.1592	0.10175	0.0896	0.28645	0.0828		0.091	0.06915	0.0669	0.0688	0.13925	0.07555
	0.12615	0.19475	0.07785	0.11915	0.0817	0.07405		0.06855	0.0662	0.0662	0.0669	0.0731	0.06935
	0.06425	0.22995			0.07955	0.06425		0.09845	0.07445			0.06495	0.0708
	0.15165	0.19295			0.08725	0.08335		0.0673	0.0691			0.07245	0.07875
	0.1751	0.1919			0.09065	0.0805		0.0734	0.0696			0.0636	0.0892
Seeder piglet BALF qRT-PCR results and virus titration at 5 days post-inoculation	Match With sow	Match Weaned	Mismatch With sow	Mismatch Weaned	No With sow	No Weaned		Match With sow	Match Weaned	Mismatch With sow	Mismatch Weaned	No With sow	No Weaned
	35.88	40	29.68	34.29	36.38	36.22		0	0	0.5	0	0	0
	40	40	34.07	40	40	38.11		0	0	0.5	0	0	0
	40	40	34.81	36.62	30.92	35.66		0	0	0	0	0	0
	40	40	34.95	40	30.29	40		0	0	0	0	0	0
	40	40	34.17	40	28.82	36.15		0	0	0	0	3.75	0
	40	40	35.97	35.15	37.65	40		0	0	0.5	0.5	0	0
	40	40	30.87	40	20.95	33.86		0	0	3.25	0	5.5	0
	40	40	40	39.68	28.76	27.11		0	0	0	0	4.25	4.25
	40	40	33.17	40	24.41	30.82		0	0	2.5	0	3.25	0.5
	40	40			31.26	40		0	0			3.5	0
	40	40			28.09	33.44		0	0			3.75	0.5
	40	40			39.85	35.72		0	0			0	0

## Sheet: Supplemental Figure 1 Statistic
2way ANOVA Seeder piglet serum antibody titers against hu-like H3N2rg 5 days post-inoculation
Tukey's multiple comparisons test		Adjusted P Value	Summary
IgA	Matched non-weaned vs. Matched weaned	0.8397	ns
	Matched non-weaned vs. Mismatched non-weaned	0.9268	ns
	Matched non-weaned vs. Mismatched weaned	0.9986	ns
	Matched non-weaned vs. No MDA non-weaned	0.9434	ns
	Matched non-weaned vs. No MDA weaned	0.3709	ns
	Matched weaned vs. Mismatched non-weaned	0.2738	ns
	Matched weaned vs. Mismatched weaned	0.6232	ns
	Matched weaned vs. No MDA non-weaned	0.2497	ns
	Matched weaned vs. No MDA weaned	0.0187	*
	Mismatched non-weaned vs. Mismatched weaned	0.9927	ns
	Mismatched non-weaned vs. No MDA non-weaned	>0.9999	ns
	Mismatched non-weaned vs. No MDA weaned	0.9485	ns
	Mismatched weaned vs. No MDA non-weaned	0.9976	ns
	Mismatched weaned vs. No MDA weaned	0.6783	ns
	No MDA non-weaned vs. No MDA weaned	0.8644	ns
2way ANOVA Seeder piglet BALF antibody titers against hu-like H3N2rg 5 days post-inoculation
Tukey's multiple comparisons test		Adjusted P Value	Summary
IgA	Matched non-weaned vs. Matched weaned	>0.9999	ns
	Matched non-weaned vs. Mismatched non-weaned	0.9288	ns
	Matched non-weaned vs. Mismatched weaned	0.9352	ns
	Matched non-weaned vs. No MDA non-weaned	0.9973	ns
	Matched non-weaned vs. No MDA weaned	0.9881	ns
	Matched weaned vs. Mismatched non-weaned	0.8781	ns
	Matched weaned vs. Mismatched weaned	0.8871	ns
	Matched weaned vs. No MDA non-weaned	0.9893	ns
	Matched weaned vs. No MDA weaned	0.9681	ns
	Mismatched non-weaned vs. Mismatched weaned	>0.9999	ns
	Mismatched non-weaned vs. No MDA non-weaned	0.9941	ns
	Mismatched non-weaned vs. No MDA weaned	0.9988	ns
	Mismatched weaned vs. No MDA non-weaned	0.9952	ns
	Mismatched weaned vs. No MDA weaned	0.9991	ns
	No MDA non-weaned vs. No MDA weaned	>0.9999	ns
2way ANOVA Seeder piglet HI titers against hu-like H3N2rg 1 day before inoculation
Tukey's multiple comparisons test	Adjusted P Value	Summary
Matched non-weaned vs. Matched weaned	0.9852	ns
Matched non-weaned vs. Mismatched non-weaned	<0.0001	****
Matched non-weaned vs. Mismatched weaned	<0.0001	****
Matched non-weaned vs. No MDA non-weaned	<0.0001	****
Matched non-weaned vs. No MDA weaned	<0.0001	****
Matched weaned vs. Mismatched non-weaned	<0.0001	****
Matched weaned vs. Mismatched weaned	<0.0001	****
Matched weaned vs. No MDA non-weaned	<0.0001	****
Matched weaned vs. No MDA weaned	<0.0001	****
Mismatched non-weaned vs. Mismatched weaned	0.8581	ns
Mismatched non-weaned vs. No MDA non-weaned	0.0002	***
Mismatched non-weaned vs. No MDA weaned	0.1699	ns
Mismatched weaned vs. No MDA non-weaned	<0.0001	****
Mismatched weaned vs. No MDA weaned	0.0072	**
No MDA non-weaned vs. No MDA weaned	0.1434	ns
2way ANOVA Seeder piglet BALF viral detection
Tukey's multiple comparisons test		Adjusted P Value	Summary
5 DPI BALF Virus Titration	Matched non-weaned vs. Matched weaned	>0.9999	ns
	Matched non-weaned vs. Mismatched non-weaned	0.5619	ns
	Matched non-weaned vs. Mismatched weaned	>0.9999	ns
	Matched non-weaned vs. No MDA non-weaned	0.0006	***
	Matched non-weaned vs. No MDA weaned	0.9227	ns
	Matched weaned vs. Mismatched non-weaned	0.5619	ns
	Matched weaned vs. Mismatched weaned	>0.9999	ns
	Matched weaned vs. No MDA non-weaned	0.0006	***
	Matched weaned vs. No MDA weaned	0.9227	ns
	Mismatched non-weaned vs. Mismatched weaned	0.6953	ns
	Mismatched non-weaned vs. No MDA non-weaned	0.1746	ns
	Mismatched non-weaned vs. No MDA weaned	0.9707	ns
	Mismatched weaned vs. No MDA non-weaned	0.0034	**
	Mismatched weaned vs. No MDA weaned	0.9741	ns
	No MDA non-weaned vs. No MDA weaned	0.0123	*
5 DPI BALF IAV qRT-PCR	Matched non-weaned vs. Matched weaned	0.9999	ns
	Matched non-weaned vs. Mismatched non-weaned	0.0127	*
	Matched non-weaned vs. Mismatched weaned	0.9842	ns
	Matched non-weaned vs. No MDA non-weaned	<0.0001	****
	Matched non-weaned vs. No MDA weaned	0.0492	*
	Matched weaned vs. Mismatched non-weaned	0.0066	**
	Matched weaned vs. Mismatched weaned	0.9444	ns
	Matched weaned vs. No MDA non-weaned	<0.0001	****
	Matched weaned vs. No MDA weaned	0.0259	*
	Mismatched non-weaned vs. Mismatched weaned	0.0985	ns
	Mismatched non-weaned vs. No MDA non-weaned	0.3713	ns
	Mismatched non-weaned vs. No MDA weaned	0.9696	ns
	Mismatched weaned vs. No MDA non-weaned	0.0002	***
	Mismatched weaned vs. No MDA weaned	0.34	ns
	No MDA non-weaned vs. No MDA weaned	0.0428	*

## Sheet: Supplemental Data 
Pig #	Sow	Group	Sex	Status	0 DPI	1 DPI	2 DPI	3 DPI	4 DPI	5 DPI	BALF pcr	BALF vt	HISTO LUNG	HISTO TRACHEA	IHC TRACHEA	NP ELISA at weaning
116	1167	7	M	Control	40					40	40	0	0	3	0	0.0808261
126	8617	7	F		40					40	40	0	0	0	0	0.0735776
131	1214	7	F		40					40	40	0	2	0	0	0.0847979
145	7985	7	F		40					40	40	0	0	0	0	0.292343
291	9116	7	F		40					40	40	0	8	0	0	1.00159
292	9116	7	M		40					40	40	0	4	1	0	0.918082
200	1167	1	F	Matched non-weaned	40	40	36.3188	40	40	34.9081	35.8781	0	2	2	1	0.109165
201	1167	1	F		40	39.4944	35.7913	34.5902	36.7683	32.1599	40	0	3	0	0	0.106597
202	1167	1	F		40	36.2177	26.1783	30.1433	29.1609	26.1523	40	0	3	2	0	0.11045
203	8416	1	F		40	40	40	40	40	40	40	0	1	0	0	0.114536
204	8416	1	F		40	40	40	40	39.8929	40	40	0	0	1	0	0.0849971
205	8416	1	M		39.0111	40	40	40	40	40	40	0	1	2	0	0.114653
206	8166	2	M		40	37.4543	27.4056	29.9945	31.3435	33.45	40	0	2	4	4	0.0901343
207	8166	2	M		39.0659	40	33.3316	33.3004	32.6685	39.1249	40	0	1	1	0	0.107414
208	8166	2	F		40	40	39.6822	39.852	40	40	40	0	1	0	0	0.100525
209	8617	2	M		40	37.3677	29.362	37.7577	38.9851	40	40	0	0	0	0	0.120724
210	8617	2	F		40	40	40	40	40	40	40	0	1	1	0	0.122125
211	8617	2	M		37.8068	40	38.0248	40	40	40	40	0	1	0	0	0.108231
212	1214	3	F	Mismatched non-weaned	40	29.41	22.9374	27.2534	24.2081	27.8735	29.6781	0.5	1	6	4	0.123292
213	1214	3	M		40	37.2613	34.9559	35.3317	30.8847	27.4066	34.065	0.5	1	5	4	0.137653
214	1214	3	M		40	35.0858	28.0228	32.7553	29.7101	32.0837	34.8116	0	1	2	4	0.113602
215	8195	3	M		40	39.6834	34.1186	33.8545	36.9569	35.6648	34.9495	0	1	1	4	0.184939
216	8195	3	M		40	23.7404	23.9549	26.3693	28.3339	26.705	34.1702	0.5	0	2	4	0.165791
217	8195	3	M		40	36.4354	36.7595	40	40	40	35.9744	0	1	1	0	0.141156
218	7985	4	M		40	32.9581	23.9469	21.9457	24.6723	27.249	30.8676	3.25	1	1	4	0.300642
219	7985	4	M		38.9744	28.1708	24.303	27.3334	33.1086	35.9398	40	0	0	1	0	0.384472
220	7985	4	M		40	32.2093	24.9407	25.5984	26.0368	27.5961	33.1691	2.5	0	4	3	0.315937
221	7550	5	F	No MDA non-weaned	40	28.0044	22.8047	28.5872	26.0463	25.0676	36.3824	0	1	0	4	1.12539
222	7550	5	F		40	33.4844	27.9878	24.0713	28.2235	31.2108	40	0	1			1.14162
223	7550	5	F		39.588	29.9704	25.0223	22.9772	27.5851	30.6971	30.9158	0	0	3	4	1.25055
224	8232	5	M		40	27.1122	24.3417	22.7781	24.5871	29.0442	30.2875	0	1	4	4	0.950029
225	8232	5	M		40	23.463	24.0377	27.037	27.0125	27.3425	28.8245	3.75	0	5	4	0.817163
226	8232	5	F		40	31.1832	25.2684	20.6763	22.4134	28.3074	37.6498	0	1	5	4	0.874956
227	8463	6	M		40	30.2828	23.0803	23.3505	40	25.3441	20.9469	5.5	1	6	4	1.11313
228	8463	6	M		40	30.3271	27.9574	24.9606	25.8392	29.9709	28.7592	4.25	9	2	4	0.860946
229	8463	6	M		40	31.716	31.3078	25.0156	23.7175	24.1148	24.4088	3.25	1	7	4	0.905896
230	9118	6	F		40	24.2834	22.9782	23.6068	25.6856	26.0877	31.2598	3.5	2	8	4	1.17723
231	9118	6	F		39.4434	27.3013	21.7711	24.7395	24.1335	26.4093	28.0941	3.75	1	6	4	1.1317
232	9118	6	F		40	23.3256	23.3557	21.7887	25.3624	26.3019	39.8532	0	0	5	4	1.16976
233	1167	8	M	Matched weaned	40	39.2754	32.1291	35.4742	35.8469	35.9096	40	0	3	1	0	0.0952715
234	1167	8	F		40	40	38.1352	40	40	40	40	0	1	4	0	0.109399
235	1167	8	M		38.9109	29.8739	27.2906	30.7379	31.4475	33.5334	40	0	2	3	0	0.120841
236	8416	8	M		39.3549	39.7147	38.9348	34.1476	29.6918	30.7513	40	0	2	0	0	0.115703
237	8416	8	F		40	39.2386	40	40	40	40	40	0	1	0	0	0.112201
238	8416	8	M		40	34.9851	37.4591	33.8564	38.6169	39.153	40	0	1	2	0	0.112551
239	8166	9	F		40	40	38.0108	37.3975	38.6023	40	40	0	1	0	0	0.104729
240	8166	9	F		40	38.3931	33.374	28.0082	40	40	40	0	1	0	0	0.10251
241	8166	9	M		40	34.9997	37.1332	37.9581	37.487	40	40	0	0	0	0	0.110216
242	8617	9	F		38.9185	34.7175	24.3316	26.1739	29.1159	33.4856	40	0	0	1	0	0.117805
243	8617	9	M		40	39.2773	38.3678	38.9625	39.863	40	40	0	0	2	0	0.120257
244	8617	9	F		40	39.5215	39.0298	40	40	40	40	0	0	0	0	0.0979568
245	1214	10	M	Mismatched weaned	40	24.4025	28.2981	26.8086	26.2817	27.9911	34.2898	0	1	5	4	0.120957
246	1214	10	F		40	35.8701	27.6576	30.8172	27.0504	33.8376	40	0	1	1	2	0.101109
247	1214	10	M		39.5748	21.8163	20.6595	21.621	23.8014	28.2939	36.6194	0	1	5	3	0.167776
248	8195	10	M		40	34.5908	28.2498	33.0587	25.9227	27.7818	40	0	1	0	0	0.156918
249	8195	10	F		40	31.3548	26.4331	23.3082	25.3502	27.9936	40	0	1	1	0	0.166959
250	8195	10	F		40	25.0003	28.9461	26.9125	24.2817	20.5372	35.1527	0.5	0	2	4	0.17268
251	7985	11	F		40	35.0367	25.5862	24.475	23.1637	32.8175	40	0	1	0	0	0.523876
252	7985	11	M		40	33.4416	25.3748	23.1591	26.2402	32.0742	39.6754	0	1	2	4	0.219148
253	7985	11	M		40	27.0253	22.483	24.3321	24.7253	29.1359	40	0	0	0	0	0.256042
254	7550	12	F	No MDA weaned	40	22.7876	24.1763	22.5708	28.5172	26.7719	36.2249	0	1	1	1	0.971512
255	7550	12	M		40	27.2255	21.3698	23.528	24.6216	31.7864	38.1058	0	2	2	4	1.05756
256	7550	12	F		40	22.9107	22.6393	24.8771	24.8805	31.0327	35.663	0	0	0	0	1.22148
257	8232	12	F		40	29.0702	25.507	27.3778	23.5266	28.4505	40	0	1	3	3	0.889784
258	8232	12	F		40	25.7831	21.5746	23.6876	26.2065	31.158	36.1488	0	1	4	4	1.05826
259	8232	12	M		40	36.7305	30.92	25.28	23.7857	30.0614	40	0	0	3	3	0.893754
260	8463	13	M		40	23.484	22.4688	24.2084	26.7094	29.8285	33.8553	0	1	3	4	0.831991
261	8463	13	M		40	21.5283	21.8898	24.4449	25.7954	25.2688	27.1055	4.25	1	7	4	0.807005
262	8463	13	M		40	25.2197	22.5319	24.6681	26.2032	28.7376	30.8225	0.5	2	3	4	0.883129
263	9118	13	M		40	26.0303	23.8007	22.4679	24.1021	24.3315	40	0	3	2	0	1.085
264	9118	13	M		40	21.0808	22.7298	24.3832	24.8421	24.2078	33.4359	2.25	3	1	0	1.16708
265	9118	13	M		40	22.1024	18.9971	21.9373	22.2308	25.1441	35.7239	0	1	4	3	1.25604
Pig #	Sow	Group	Sex	Status	0 DPC	1 DPC	3 DPC	5 DPC	7 DPC	9 DPC	BALF	NP ELISA at 9 DPC	HI against H3N2 hu-likeH3N2rg at 9 DPC
278	9118	1	M	Matched non-weaned	40	40	40	40	40	40	40	1.20823	10
309	W	1	M		40	40	40	40	40	40	40	1.25339	0
330	W	1	F		39.17	40	40	40	40	40	40	1.21826	0
277	9118	1	M		40	40	40	40	40	40	40	1.17712	0
296	9120	1	M		40	40	40	40	40	40	40	1.28751	10
319	W	1	M		40	40	40	40	40	40	40	1.10687	0
281	9117	2	M		40	40	40	40	40	40	34.0564	1.16708	0
289	9121	2	M		40	40	40	40	40	40	40	1.25339	0
310	W	2	M		40	39.7299	40	40	40	40	39.3591	1.16006	0
267	7550	2	M		40	40	40	40	40	40	40	1.43803	10
283	9117	2	F		40	40	40	40	40	40	40	1.44004	0
331	W	2	M		39.13	40	40	40	40	40	40	1.10386	0
270	8232	3	F	Mismatched non-weaned	40	40	40	40	40	40	40	0.963372	10
332	W	3	F		40	40	40	40	40	40	40	1.2564	0
316	W	3	F		40	40	40	40	40	40	40	1.20221	0
275	9118	3	M		40	40	40	40	40	40	40	1.34069	0
294	9120	3	M		40	40	40	40	40	40	40	1.30256	0
324	W	3	F		40	40	40	40	40	40	40	1.37983	10
268	7550	4	F		40	40	40	33.1946	40	40	40	1.24034	20
298	9120	4	F		40	40	40	40	40	40	40	1.03061	10
327	W	4	M		40	40	40	40	40	40	40	1.09282	0
269	7550	5	M	No MDA non-weaned	40	40	33.4797	28.3524	23.8097	24.7291	40	1.15304	20
284	9117	5	M		40	40	40	32.5184	25.161	36.5489	40	1.23934	20
325	W	5	M		40	40	36.6476	25.9991	25.8494	31.942	40	1.12494	20
272	8463	5	F		40	39.7082	39.5089	40	40	40	40	1.10186	10
295	9120	5	M		40	40	40	40	40	40	40	1.2012	0
302	W	5	F		40	40	40	40	40	40	40	1.33166	0
288	9121	6	M		40	38.4378	36.3451	40	25.5604	24.9524	40	1.22027	10
311	W	6	M		40	40	39.739	37.7052	37.1388	40	40	1.15103	0
328	W	6	F		40	39.0506	40	40	40	40	40	1.21425	0
279	9117	6	F		40	38.4986	40	26.9743	26.9835	32.4988	40	0.815855	20
301	W	6	M		40	40	40	29.8332	30.1224	24.8106	40	1.33166	10
323	W	6	M		40	40	40	23.1386	22.9291	27.0294	40	0.924235	20
273	8463	8	M	Matched weaned	40	40	40	40	40	40	40	0.973407	10
280	9117	8	F		40	40	40	40	40	40	40	1.28951	0
313	W	8	M		40	40	40	40	40	40	40	1.16708	0
287	9121	8	M		40	40	40	40	40	40	40	1.26443	0
315	W	8	M		40	40	40	40	40	40	40	1.17511	0
318	W	8	M		40	40	40	40	40	40	40	1.30055	0
276	9118	9	F		40	40	40	40	40	40	40	1.35775	10
290	9121	9	F		40	40	40	40	40	40	40	1.26041	20
322	W	9	M		40	39.5572	40	40	40	40	40	1.12995	0
293	9120	9	M		40	36.6147	40	40	40	40	40	1.01054	0
307	W	9	M		40	40	40	40	40	40	40	1.27847	0
314	W	9	F		40	40	40	40	40	40	40	1.29854	0
286	9121	10	F	Mismatched weaned	40	40	29.733	21.617	26.5308	38.72	37.2094	0.689413	40
333	W	10	M		40	40	39.8837	39.2956	40	40	40	1.18615	10
306	W	10	M		40	40	40	40	39.6008	40	40	1.18716	0
266	7550	10	M		40	38.1135	40	40	40	40	40	1.45309	10
308	W	10	M		40	38.6878	40	40	40	40	40	1.55143	0
321	W	10	F		40	36.603	40	40	40	40	39.2105	1.01154	0
285	9121	11	M		40	34.1076	25.4143	25.6417	32.7645	39.0981	40	0.653287	160
304	W	11	M		40	39.6793	37.5836	40	40	40	40	1.15504	0
329	W	11	M		40	33.1059	26.0892	28.0299	28.0774	32.8691	40	0.874059	20
274	8463	12	F	No MDA weaned	40	38.1839	40	40	24.0154	29.8545	40	1.31059	20
297	9120	12	F		40	36.954	30.7242	23.5048	27.5012	35.6505	40	0.870045	40
303	W	12	M		40	36.5547	40	40	40	24.3424	40	1.1701	0
271	8232	12	M		40	39.0456	40	40	40	40	40	0.960361	20
300	W	12	M		40	37.1364	40	40	40	40	40	1.20221	0
317	W	12	M		40	35.6909	40	40	40	40	40	1.27245	0
282	9117	13	F		40	40	40	37.167	36.4317	36.9544	40	1.24636	0
312	W	13	F		40	35.083	39.9689	38.659	31.1419	25.6989	40	1.04767	0
334	W	13	M		40	36.766	33.922	19.5806	25.8536	31.9389	40	0.517812	160
299	9120	13	F		40	32.0741	25.9036	26.4339	32.4398	36.4438	40	0.784747	20
305	W	13	F		40	32.7666	35.5066	33.3446	30.2276	38.8528	40	0.656297	10
326	W	13	F		40	30.0893	38.4133	26.4565	24.7947	27.6392	40	0.817863	10
Surrogate antigen HI results for mismatched sows
Sow #	A/swine/New York/A01104005/2011	A/swine/New York/A01104005/2011
	post 1st dose	post 2nd dose
233
1167
8416
8166
7359
8617
980	<10	80
1214	20	80
1210	<10	40
8195	<10	80
7544	<10	80
7985	<10	80
7542
7550
